# Supplementary material for: Effect of High‐Power LED Barriers on Shear Bond Strength and Curing Time in Orthodontic Brackets With Single‐Component Adhesive
Source: Clin Exp Dent Res. 2025 Jun 11;11(3):e70153. doi: 10.1002/cre2.70153 (PMC12152764; doi:10.1002/cre2.70153)
Supplement: Supplementary file 1 — Supporting Material Raw Force Measurements (Newtons). [file CRE2-11-e70153-s001.xlsx]

## Sheet: Sheet1
Sample ID	Group	Debonding Force
1	1	105.21
2	1	19.79
3	1	33.21
4	1	88.54
5	1	33.7
6	1	110.26
7	1	64.209
8	1	10.57
9	1	70.36
10	1	67.89
11	2	60.16
12	2	63.42
13	2	41.91
14	2	85.15
15	2	51.55
16	2	59.69
17	2	39.34
18	2	140.9
19	2	23.3
20	2	54.64
21	3	81.4
22	3	49.42
23	3	32.01
24	3	78.4
25	3	78.1
26	3	81.84
27	3	28.13
28	3	128.09
29	3	136.47
30	3	89.47
31	4	111.1
32	4	119.9
33	4	106.49
34	4	141.66
35	4	118.59
36	4	52.53
37	4	116.49
38	4	183.77
39	4	116.84
40	4	118.6
41	5	51.53
42	5	44.61
43	5	96.21
44	5	149.87
45	5	137.63
46	5	164.24
47	5	121.83
48	5	162.99
49	5	121.8
50	5	167.55
